# Supplementary material for: Reproducible diagnostic metabolites in plasma from typhoid fever patients in Asia and Africa
Source: eLife. 2017 May 9;6:e15651. doi: 10.7554/eLife.15651 (PMC5423768; doi:10.7554/eLife.15651)
Supplement: Supplementary file 2. — DOI: http://dx.doi.org/10.7554/eLife.15651.010 [file elife-15651-supp2.xlsx]

## Sheet: Bangladeshi primary
Sample no	SubjID	Age (y)	Sex	Class	Final_diagnosis	Other history	Complicated	Complicated_specify	Died	BC_Organism	PCR Blood	IgM (Life Assay)	IgG/IgM (SD Bioline)	IgG CTK Biotech	Fever-days	Abdo_pain	Diarrhoea	Constipation	Vomiting	Melaena	Bloody stool	Cough	Rash	Headache	Seizure	Drowsy	Confus/unconcious	Dysuria	PMH_AB	Jaundice	Axillary_temp	Pulse	WBC	Hb	Plt	Neut%	Neut	Lymph%	Lymph	Mono%	Mono	Eosin%	Eosin	Baso	Urea	Creat	ALT	AST
1	TY012	25	m	Typhi cl pos	Typhoid (BC)		0		0	Styphi	0	4	IgG	3	5	0	0	1	0	0	0	1	0	0	0	0	0	0	1	0	38.33	114	6200	13.1	160000	78	4836	20	1240	1	62	1	62	0	27.2	0.9	138	127
2	TY029	20	f	Typhi cl pos	Typhoid (BC)		0		0	Styphi	1	2	IgG + IgM	4	14	1	0	0	1	0	0	1	0	0	0	0	0	0	1	0	38.7	150	9000	12.4	160000	80	7200	15	1350	3	270	2	180	0	27.6	0.9	220	450
3	TY032	20	f	Typhi cl pos	Typhoid (BC)		0		0	Styphi	0	2	IgM	2	5	1	1	0	1	0	0	0	0	1	0	0	0	0	1	0	38.3	113	4000	11.4	170000	62	2480	35	1400	2	80	1	40	0	21.4	0.9	55	50
4	TY053	21	m	Typhi cl pos	Typhoid (BC)	Recent malaria RDT positive	1	Melaena/DU/GU/gastritis/anaemia	0	Styphi	0	3		3	7	1	1	0	1	0	1	0	0	1	0	0	0	0	1	0	38.5	102	14000	9.1	210000	79	11060	18	2520	2	280	1	140	0	29.6	1	115	162
5	TY068	35	f	Typhi cl pos	Typhoid (BC)		0		0	Styphi	0	1		4	10	1	1	0	1	0	0	0	0	0	0	0	0	0	1	0	38.3	104	4000	10.8	160000	72	2880	24	960	3	120	1	40	0	21.4	0.6	130	80
6	TY107	28	m	Typhi cl pos	Typhoid (BC)	Tinnitus	0		0	Styphi	0	0		0	14	0	0	0	0	0	0	0	0	1	0	0	0	0	1	0	38.9	110	5500	14.1	230000	80	4400	17	935	3	165	0	0	0	25.7	1.3	27	38
7	TY108	45	m	Typhi cl pos	Typhoid (BC)	Weight loss; night sweats; Possible TF 1 month previously	0		0	Styphi	0	2		2	8	0	0	0	0	0	0	0	0	1	0	0	0	0	1	0	38.6	108	7500	12.8	240000	75	5625	20	1500	4	300	1	75	0	22.4	0.9	70	62
8	TY132	25	m	Typhi cl pos	Typhoid (BC)		0		0	Styphi	0	4	IgM	1	7	1	1	0	0	0	0	0	0	1	0	0	0	0	3	0	40.1	91	7000	12.4	170000	82	5740	15	1050	2	140	1	70	0	29.3	1	24	37
9	TY138	21	f	Typhi cl pos	Typhoid (BC)		1	Dehydration; Anaemia; Two unit transfusion	0	Styphi	1	2		4	5	0	1	0	1	0	0	0	0	1	0	0	0	0	1	0	39.8	89	5200	7.5	150000	90	4680	8	416	1	52	1	52	0	19.9	0.6	60	128
10	TY639	6	m	Typhi cl pos	Typhoid (BC)		0		0	Styphi	0	4	IgM	0	7	0	0	0	0	0	0	0	0	0	0	0	0	0	1	0	39.6	100	8200	11.1	250000	64	5248	32	2624	2	164	2	164	0	23.5	0.6	136	122
11	TY018	27	f	Typhi cl neg	Acute febrile illness/?Leptospirosis	Itching	0		0		0	0	IgG	0	10	0	0	0	1	0	0	0	1	0	0	1	0	0	1	1	38.3	76	16000	12.1	150000	72	11520	24	3840	3	480	1	160	0	29.3	0.9	28	44
12	TY023	22	m	Typhi cl neg	Clinical Typhoid		0		0		0	4	IgM	2	10	0	1	0	1	0	0	0	0	0	0	0	0	0	1	0	38.6	110	8500	13.5	350000	68	5780	23	1955	7	595	2	170	0	22.9	1	217	163
13	TY061	20	m	Control	Plasmodium falciparum/Dengue fever	Gum bleeding; PMH hypertension	1	Gum bleeding	0		0	3	IgM	0	6	0	1	0	0	1	0	1	0	0	0	0	0	0	1	0	38.4	69		11.5	200000											1.1
14	TY075	22	f	Typhi cl neg	Typhoid (PCR)		0		0		1	1	IgM	2	15	1	0	1	1	0	0	1	1	1	0	0	0	0	0	0	38.9	96	1500	9.7	20000	62	930	35	525	2	30	1	15	0	26.2	0.7	85	740
15	TY105	65	f	Control	Pneumonia/lung abscess	Smoker	1	Respiratory distress	0		0	4		0	5	1	0	0	0	0	0	1	0	1	0	0	0	0	1	0	38.8	102
16	TY127	21	m	Typhi cl neg	Encephalopathy; ?typhoid		0		0		0	4	IgM	0	6	0	0	1	0	0	0	0	0	0	0	1	1	0	1	0	39.4	104	6500	12	175000	64	4160	30	1950	4	260	2	130	0	29.7	1.4	44	37
17	TY136	22	m	Typhi cl neg	Typhoid (PCR)		0		0		1	4	IgM	3	14	0	0	0	1	0	0	0	0	1	0	0	0	0	1	0	39.4	92	4300	13.4	180000	72	3096	25	1075	2	86	1	43	0	30.6	1.2	28	23
18	TY147	32	f	Typhi cl neg	Typhoid (PCR)		0		0		1	4		3	5	1	1	0	0	0	0	0	0	0	0	0	0	0	1	0	38.9	109	4000	9.6	180000	70	2800	28	1120	2	80	0	0	0	22.8	0.9	36	87
19	TY602	10	m	Typhi cl neg	Clinical Typhoid		0		0		0	4		1	10	1	0	1	1	0	0	0	0	0	0	0	0	0	3	0	39.7	92	8200	8.3	380000	56	4592	41	3362	2	164	1	82	0	21.3	0.5	18	51
20	TY607	10	m	Typhi cl neg	Clinical Typhoid		0		0		0	4	IgM	1	4	1	1	0	1	0	0	0	0	1	0	0	0	0	1	0	38.9	100	7000	12	170000	76	5320	22	1540	1	70	1	70	0	24.1	0.7	124	234
21	TY037	43	m	Control	AFI complicated by acute MI	PMH asthma, DM	1	Acute MI 08-02-2012	0		0	0		0	1	1	0	0	1	0	0	0	0	1	0	0	0	0	1	0	36.4	108	25000	13.1	341000	80	20000	17	4250	2	500	1	250	0	nd	1.8	31	18
22	TY046	48	m	Control	Cellulitis/Abdominal pain ? Cause	Leg swelling	0		0		0	0		0	5	1	0	0	0	0	0	1	0	0	0	0	0	1	0	1	38.7	113	10500	15.6	280000	88	9240	9	945	2	210	1	105	0	67.9	2.4	32	65
23	TY057	20	f	Control	UTI in pregnancy	7 months pregnant	0		0		0	0		0	5	1	0	1	0	0	0	1	0	1	0	0	0	1	1	0	38.37	130	10400	9.7	170000	79	8216	18	1872	2	208	1	104	0	21.4	0.7	18	17
24	TY060	65	m	Control	PV malaria; hepatorenal failure	Malaria smear positive (pv) 19/2/12	1	Hepatorenal failure; septic shock; cardiopulmonary arrest	1		0	0		0	5	1	1	0	1	0	0	1	0	1	0	0	0	0	1	0	39.4	73	12000	10.3	150000	78	9360	18	2160	2	240	2	240	0	166.9	3.2	1152	1031
25	TY069	75	m	Control	Hemorrhagic stroke with pneumonia (aspiration pneumonia)	Cough > 1 month; Hemparesis; aphasia	1	Coma; Cardiopulmonary arrest	1		0	0		0	12	0	0	1	0	0	0	1	0	0	0	1	0	0	0	0	38.3	121	16800	10.5	320000	88	14784	8	1344	3	504	1	168	0	79.7	1.3	46	44
26	TY073	60	m	Control	Pneumonia	Smoker	0		0		0	0		0	8	0	0	0	0	0	0	1	0	0	0	0	0	0	1	0	39	131	22000	14	280000	78	17160	12	2640	8	1760	2	440	0	34.4	1.6	23	19
27	TY074	19	m	Control	Meningoencephalitis, TB meningitis		1	Confusion	0		0	0		0	14	0	0	0	1	0	0	0	0	1	0	0	0	0	1	0	38.9	90	11200	13.9	320000	74	8288	20	2240	4	448	2	224	0	21.3	0.8	19	16
28	TY076	27	f	Control	Sepsis/cerebral malaria		1	cardiorespiratory arrest	1		0	0		0	6	1	0	0	1	0	0	0	0	1	1	1	1	0	3	1	38.2	178	16800	14	220000	74	12432	22	3696	2	336	2	336	0	33.1	1.5	2560	4590
29	TY080	19	m	Control	Pneumonia		0		0		0	0		0	3	0	1	0	0	0	0	1	0	1	0	0	0	0	1	0	39.2	92	23000	13.1	240000	88	20240	10	2300	1	230	1	230	0	25.7	1	19	23
30	TY089	36	f	Typhi cl neg	Clinical typhoid		0		0		0	0		0	7	1	0	1	1	0	0	0	0	1	0	0	0	0	3	0	38.4	111	8500	9.6	200000	72	6120	24	2040	2	170	2	170	0	21.4	0.7	30	29

## Sheet: Bangladeshi validation
Sample no	ID	Class	Final diagnosis	Origin	Confirmed
1	TY143	Other bacteria/pathogen	Encephalitis	Bangladesh	0
2	TY554	Other bacteria/pathogen	Encephalitis	Bangladesh	0
3	TY613	Other bacteria/pathogen	Encephalitis	Bangladesh	0
4	TY516	Other bacteria/pathogen	Encephalitis (viral)/TB meningitis	Bangladesh	0
5	TY543	Other bacteria/pathogen	Meningitis	Bangladesh	0
6	TY569	Other bacteria/pathogen	Meningitis	Bangladesh	0
7	TY549	Other bacteria/pathogen	Meningitis (bacterial) Discharged from Neurosurgery on 08/06/2012 DORB	Bangladesh	0
8	TY050	Other bacteria/pathogen	TB meningitis	Bangladesh	0
9	TY082	Other bacteria/pathogen	Bacterial meningitis (meningococcus)	Bangladesh	1
10	TY599	Other bacteria/pathogen	Bacterial meningitis (pneumococcus)	Bangladesh	1
11	TY623	Other bacteria/pathogen	Meningitis (meningococcus)	Bangladesh	1
12	TY568	Malaria	Severe malaria	Bangladesh	1
13	TY019	Typhoid	Typhoid (BC)	Bangladesh	1
14	TY063	Typhoid	Typhoid (BC)	Bangladesh	1
15	TY121	Typhoid	Typhoid (BC)	Bangladesh	1
16	TY524	Typhoid	Typhoid (BC)	Bangladesh	1
17	TY529	Typhoid	Typhoid (BC)	Bangladesh	1
18	TY540	Typhoid	Typhoid (BC)	Bangladesh	1
19	TY585	Typhoid	Typhoid (BC)	Bangladesh	1
20	TY589	Typhoid	Typhoid (BC)	Bangladesh	1
21	TY647	Typhoid	Typhoid (BC)	Bangladesh	1

## Sheet: Senegal validation
Sample ID	Sample label	Sample type	#Positivivity	Amount	Origin of sample	sex	age (yrs)	duration of illness (day)	diarrhea	headache	constipation	sore throat	rash	cough	vomit	other sym	fever (<72h)	fever type	temperature (admission)	temperature type	acute abdomen	admitted	presumptive diagnosis (admission)	presumptive diagnosis (discharge)	realpath1 (original)	realpath1 (corr)	realpath1 (final)	malaria	WBC(1000/ul)	RBC(10^6/ul)	Hb (g/dl)	Hct (%)	MCV (fl)	MCH (pg)	MCHC (g/dl)	neut (%WBC)	eosinoph (%WBC)	lymph (%WBC)	basoph (%WBC)	monoc (%WBC)	platel (1000/ul)
22	sen01167	plasma	bacteria/*S. Typhi	400	Senegal	F	13	3	N	N	Y	N	N	N	N	abdominal pain, headache	Y	continua	39	tympanic	N	N	NA	infectious syndrome	SALMONELLA TYPHI	NA	SALMONELLA TYPHI	N	NA	NA	NA	NA	NA	NA	NA	NA	NA	NA	NA	NA	NA
23	sen00277	plasma	bacteria/*S. Typhi	500	Senegal	M	32	1	Y	N	N	N	N	N	N	NA	Y	intermittent	39	tympanic	Y	Y	GEA FEBRILE	NA	SALMONELLA TYPHI	NA	SALMONELLA TYPHI	N	NA	NA	NA	NA	NA	NA	NA	NA	NA	NA	NA	NA	NA
24	sen00329	plasma	bacteria/*S. Typhi	400	Senegal	F	14	2	N	N	Y	N	N	Y	N	chills, cough, myalgia	Y	intermittent	39	tympanic	N	N	NA	grippal syndrome	SALMONELLA TYPHI	NA	SALMONELLA TYPHI	N	NA	NA	NA	NA	NA	NA	NA	NA	NA	NA	NA	NA	NA
25	sen00496	plasma	bacteria/*S. Typhi	400	Senegal	M	3	NA	NA	NA	NA	NA	NA	NA	NA	NA	NA	NA	NA	NA	NA	NA	NA	NA	Salmonella Typhi	NA	Salmonella Typhi	NA	NA	NA	NA	NA	NA	NA	NA	NA	NA	NA	NA	NA	NA
26	sen00740	plasma	bacteria/*S. Typhi	800	Senegal	F	35	2	N	N	N	N	N	Y	Y	diffuse pain, abdominal pain	Y	NA	39	tympanic	N	N	NA	infectious syndrome	SALMONELLA TYPHI	NA	SALMONELLA TYPHI	N	NA	NA	NA	NA	NA	NA	NA	NA	NA	NA	NA	NA	NA
27	sen00142	plasma	bacteria/pathogen	400	Senegal	M	66	2	N	N	Y	N	N	Y	N	dysphagia, headache	Y	continua	40	tympanic	N	Y	GEA FEBRILE	NA	STAPHYLOCOCCUS AUREUS	Salmonella spp	NON TYPHOID SALMONELLA	N	8	4	11	33	75	31	23	0	0	15	0	5	387
28	sen00158	plasma	bacteria/pathogen	600	Senegal	M	28	2	Y	N	N	N	N	Y	Y	abdominal pain, right chest pain, abdomen RAS	Y	intermittent	40	tympanic	N	N	NA	febrile diarrhea	ENTEROBACTER CLOACAE	Lysinibacillus fusiformis	Lysinibacillus fusiformis	N	NA	NA	NA	NA	NA	NA	NA	NA	NA	NA	NA	NA	NA
29	sen00200	plasma	bacteria/pathogen	400	Senegal	M	45	3	N	N	N	N	N	N	Y	abdominal pain	Y	intermittent	39	tympanic	N	N	NA	abdominal pain syndrome	STREPTOCOCCUS PNEUMONIAE	Burkholderia cenocepacia	Burkholderia cenocepacia	N	NA	NA	NA	NA	NA	NA	NA	NA	NA	NA	NA	NA	NA
30	sen00077	plasma	bacteria/pathogen	600	Senegal	F	48	3	Y	N	N	N	N	N	Y	pain of the posterior limbs	Y	intermittent	40	tympanic	N	Y	sepsis	NA	STAPHYLOCOCCUS AUREUS	Proteus mirabilis	Proteus mirabilis	N	NA	NA	NA	NA	NA	NA	NA	NA	NA	NA	NA	NA	NA
31	sen00098	plasma	bacteria/pathogen	500	Senegal	F	32	1	N	N	Y	N	N	N	Y	diffuse pain, cervicalgia, dizziness, anorexia	Y	intermittent	41	tympanic	N	Y	infectious syndrome	NA	GROUP G STREPTOCOCCI	Staphylococcus epidermidis	CNS	N	NA	NA	NA	NA	NA	NA	NA	NA	NA	NA	NA	NA	NA
32	sen00100	plasma	bacteria/pathogen	1000	Senegal	F	50	2	N	N	N	N	N	N	N	headache, bilateral intercostal pain	Y	intermittent	40	tympanic	N	Y	infectious syndrome	NA	ESCHERICHIA COLI	Escherichia coli	Escherichia coli	N	NA	NA	NA	NA	NA	NA	NA	NA	NA	NA	NA	NA	NA
33	sen01454	plasma	bacteria/pathogen	900	Senegal	F	20	1	Y	N	N	N	N	Y	N	abdominal pain, headache	Y	intermittent	40	tympanic	N	N	NA	GEA FEBRILE	ESCHERICHIA COLI	Escherichia coli	Escherichia coli	N	NA	NA	NA	NA	NA	NA	NA	NA	NA	NA	NA	NA	NA
34	sen00207	plasma	bacteria/pathogen	500	Senegal	M	1	0	N	N	N	N	N	Y	Y	NA	Y	intermittent	39	tympanic	N	N	NA	infectious syndrome	STAPHYLOCOCCUS AUREUS	Staphylococcus haemolyticus	CNS	N	NA	NA	NA	NA	NA	NA	NA	NA	NA	NA	NA	NA	NA
35	sen00219	plasma	bacteria/pathogen	1000	Senegal	F	26	NA	NA	NA	NA	NA	NA	NA	NA	NA	NA	NA	NA	NA	NA	NA	NA	NA	NA	NA	NA	NA	NA	NA	NA	NA	NA	NA	NA	NA	NA	NA	NA	NA	NA
36	sen00222	plasma	bacteria/pathogen	900	Senegal	M	60	0	Y	N	N	N	N	N	N	NA	Y	intermittent	40	tympanic	N	Y	febrile diarrhea	NA	ENTEROBACTER CLOACAE	Enterobacter cloacae	Enterobacter cloacae	N	17	4	10	32	79	32	25	0	0	7	0	6	40
37	sen00225	plasma	bacteria/pathogen	700	Senegal	F	40	2	N	N	N	N	N	N	Y	dizziness	Y	intermittent	39	tympanic	N	Y	malaria	NA	ESCHERICHIA COLI	Escherichia coli	Escherichia coli	N	16	4	9	26	67	33	22	0	0	14	0	16	117
38	sen00240	plasma	bacteria/pathogen	500	Senegal	F	7	4	Y	N	N	N	N	Y	Y	abdominal pain	Y	intermittent	39	tympanic	N	Y	GEA FEBRILE	NA	Raoultella terrigena	Enterobacter cloacae	Enterobacter cloacae	N	7	4	9	29	68	33	15	0	0	24	0	9	339
39	sen00436	plasma	bacteria/pathogen	500	Senegal	F	70	NA	NA	NA	NA	NA	NA	NA	NA	NA	NA	NA	NA	NA	NA	NA	NA	NA	NA	NA	NA	NA	NA	NA	NA	NA	NA	NA	NA	NA	NA	NA	NA	NA	NA
40	sen00914	plasma	bacteria/pathogen	400	Senegal	F	14	NA	NA	NA	NA	NA	NA	NA	NA	NA	NA	NA	NA	NA	NA	NA	NA	NA	NA	NA	NA	NA	NA	NA	NA	NA	NA	NA	NA	NA	NA	NA	NA	NA	NA
41	sen01006	plasma	malaria	500	Senegal	M	25	2	Y	N	N	N	N	Y	Y	headache	Y	intermittent	39	tympanic	N	Y	malaria	NA	NA	NA	NA	Y	NA	NA	NA	NA	NA	NA	NA	NA	NA	NA	NA	NA	NA
42	sen01064	plasma	malaria	400	Senegal	F	15	4	N	N	N	N	N	Y	Y	headache, diffuse pain	Y	intermittent	40	tympanic	N	N	NA	malaria	NA	NA	NA	Y	NA	NA	NA	NA	NA	NA	NA	NA	NA	NA	NA	NA	NA
43	sen00129	plasma	malaria	400	Senegal	M	70	5	N	N	N	N	N	Y	Y	headache, diffuse pain, lower back pain, anorexia	Y	intermittent	40	tympanic	N	Y	malaria	NA	NA	NA	NA	Y	6	4	13	37	85	35	29	0	0	6	0	2	0
44	sen00047	plasma	malaria	400	Senegal	M	9	2	N	N	N	N	N	Y	Y	abdominal pain with sensation of gurgling on palpation, abdominal sensitivity, anorexia	Y	intermittent	38	tympanic	N	Y	infectious syndrome	NA	NA	NA	NA	Y	NA	NA	NA	NA	NA	NA	NA	NA	NA	NA	NA	NA	NA
45	sen00049	plasma	malaria	700	Senegal	F	7	3	Y	N	N	N	N	N	Y	headache, Abdomen legerement distendu souple sans masse palpable	Y	intermittent	38	tympanic	N	Y	malaria	NA	NA	NA	NA	Y	NA	NA	NA	NA	NA	NA	NA	NA	NA	NA	NA	NA	NA
46	sen00062	plasma	malaria	600	Senegal	M	20	1	Y	N	N	N	N	Y	Y	headache, dizziness, soft abdomen without mass	Y	intermittent	40	tympanic	N	Y	diarrhea	NA	CORYNEFORM BACTERIA	NA	CORYNEFORM BACTERIA	Y	NA	NA	NA	NA	NA	NA	NA	NA	NA	NA	NA	NA	NA
47	sen00063	plasma	malaria	600	Senegal	M	18	2	N	N	N	N	N	N	Y	headache, aches, physical examination without particularity	Y	intermittent	40	tympanic	N	Y	infectious syndrome	NA	NA	NA	NA	Y	NA	NA	NA	NA	NA	NA	NA	NA	NA	NA	NA	NA	NA
48	sen00064	plasma	malaria	500	Senegal	M	15	4	N	N	N	N	N	N	Y	headache	Y	intermittent	40	tympanic	N	N	NA	malaria	NA	NA	NA	Y	NA	NA	NA	NA	NA	NA	NA	NA	NA	NA	NA	NA	NA
49	sen00066	plasma	malaria	400	Senegal	M	22	2	N	N	N	N	N	N	N	headache, low back pain, physical examination without particularity	Y	intermittent	40	tympanic	N	N	NA	malaria	NA	NA	NA	Y	NA	NA	NA	NA	NA	NA	NA	NA	NA	NA	NA	NA	NA
50	sen00068	plasma	malaria	500	Senegal	M	59	1	N	N	N	N	N	N	Y	headache, cramps, abdominal pain	Y	intermittent	41	tympanic	N	Y	infectious syndrome	NA	NA	NA	NA	Y	NA	NA	NA	NA	NA	NA	NA	NA	NA	NA	NA	NA	NA
51	sen00079	plasma	malaria	600	Senegal	M	15	3	N	N	N	N	N	Y	Y	headache, diffuse pain	Y	intermittent	38	tympanic	N	Y	malaria	NA	NA	NA	NA	Y	NA	NA	NA	NA	NA	NA	NA	NA	NA	NA	NA	NA	NA
52	sen00089	plasma	malaria	600	Senegal	M	12	2	Y	N	N	N	N	Y	Y	headache, vertigo/dizziness, abdominal pain, sensitive abdomen	Y	intermittent	40	tympanic	N	Y	sepsis	NA	NA	NA	NA	Y	NA	NA	NA	NA	NA	NA	NA	NA	NA	NA	NA	NA	NA
53	sen01108	plasma	malaria	400	Senegal	M	37	3	N	N	N	N	N	N	Y	joint pain, headache, abdominal pain	Y	intermittent	38	tympanic	N	N	NA	malaria	NA	NA	NA	Y	NA	NA	NA	NA	NA	NA	NA	NA	NA	NA	NA	NA	NA
54	plasma	malaria	400	Senegal	M	37	2	N	N	N	N	N	Y	N	headache, joint pain	Y	continua	38	tympanic	N	N	NA	malaria	NA	NA	NA	Y	NA	NA	NA	NA	NA	NA	NA	NA	NA	NA	NA	NA	NA
sen01112
